# Supplementary material for: Relative Abundance of Spermadhesin-1 in the Seminal Plasma of Young Nellore Bulls Is in Agreement with Reproductive Parameters
Source: Vet Sci. 2023 Oct 7;10(10):610. doi: 10.3390/vetsci10100610 (PMC10611397; doi:10.3390/vetsci10100610)
Supplement: Supplementary file 1 [file vetsci-10-00610-s001.zip]

Archive with 1 entries (1 files):
- vetsci-2561924-supplementary.pdf
